# Supplementary material for: Characterization of Volatile Organic Compounds in Five Celery (Apium graveolens L.) Cultivars with Different Petiole Colors by HS-SPME-GC-MS
Source: Int J Mol Sci. 2023 Aug 28;24(17):13343. doi: 10.3390/ijms241713343 (PMC10488006; doi:10.3390/ijms241713343)
Supplement: Supplementary file 1 [file ijms-24-13343-s001.zip]

Archive with 3 entries (3 files):
- Figure S1.png
- Table S1.xlsx
- Table S2.pdf
