# Supplementary material for: Characterization of Volatile Organic Compounds in Five Celery (Apium graveolens L.) Cultivars with Different Petiole Colors by HS-SPME-GC-MS
Source: Int J Mol Sci. 2023 Aug 28;24(17):13343. doi: 10.3390/ijms241713343 (PMC10488006; doi:10.3390/ijms241713343)
Supplement: Supplementary file 1 [file ijms-24-13343-s001.zip › Table S1.xlsx]

## Sheet: Sheet1
Table S1 The detailed VOCs data of five celery cultivars.
	VOCs content(μg/g)	Hanyu Nencuixiqin		Jingpin Saixue		Ziyu Xiangqin		Shanghai Huangxinqin		Siji Lvxiangqin		CAS-No.
	Terpenes	Leaf	Petiole	Leaf	Petiole	Leaf	Petiole	Leaf	Petiole	Leaf	Petiole
1	Neo-Allo-Ocimene	7.43±1.44b	5.10±0.97c	0.63±0.03e	1.18±0.04de	5.07±0.70c	6.04±0.75bc	2.77±0.32d	1.36±0.29de	4.77±1.40c	12.87±2.14a	007216-56-0
2	5-Pentylcyclohexa-1,3-diene	3.85±0.62d	2.39±0.54e	4.63±0.41bcd	5.22±0.04b	7.87±0.66a	4.53±0.23cd	5.30±0.68b	2.54±0.50e	4.86±0.13bc	4.03±0.12cd	056318-84-4
3	Beta-Myrcene	2.46±1.29fg	3.06±0.73fg	2.04±0.66fg	4.47±2.19f	10.77±2.41e	1.39±0.51g	26.33±3.16c	14.18±0.26d	42.36±1.16b	56.50±0.82a	000123-35-3
4	2-Pinene	0.46±0.16a	1.80±0.05b	0.55±0.31b	-	-	-	-	1.97±0.14a	0.31±0.08b	-	000080-56-8
5	(-)-Beta-Pinene	3.75±0.16d	14.20±1.04b	5.39±0.31c	27.24±0.15a	-	2.72±0.21e	-	-	0.68±0.21f	3.17±0.37de	018172-67-3
6	(E)-β-Ocimene	92.75±1.66b	51.85±1.96de	7.12±0.51h	13.68±1.88g	62.85±1.69c	47.66±2.41e	32.15±0.56f	10.22±1.12gh	54.84±5.10d	144.59±4.30a	003779-61-1
7	gamma-Terpinene	10.19±1.26de	72.01±1.99b	11.97±0.89d	110.60±2.69a	22.46±2.30c	21.07±1.30c	2.89±0.57g	8.13±0.35ef	7.49±0.15f	5.61±0.58f	000099-85-4
8	D-Limonene	38.49±0.83d	63.05±2.83b	51.11±2.73c	140.76±7.81a	5.55±0.11g	2.44±0.40g	24.15±0.14e	29.60±3.78e	17.03±1.66f	60.48±4.38b	005989-27-5
9	Caryophyllene	2.04±0.03c	0.47±0.39e	2.44±0.21c	0.93±0.06de	2.58±0.59bc	1.31±0.42d	2.64±0.28b	-	2.07±0.28bc	4.46±0.17a	000087-44-5
10	(+)-Beta-Selinene	4.55±0.49a	1.08±0.24c	-	-	-	-	-	-	2.55±0.11b	-	017066-67-0
11	Cis-Beta-Farnesene	0.12±0.08a	-	-	-	-	-	-	-	-	-	077129-48-7
12	Benzene,-(2-methyl-1-propenyl)-	0.33±0.01a	-	-	-	-	-	-	-	-	-	000768-49-0
13	Cosmene	3.10±0.16a	-	-	2.27±0.13b	-	-	0.27±0.03d	-	0.32±0.04d	1.17±0.17c	000460-01-5
14	Styrene	0.12±0.02a	-	-	-	-	-	-	-	-	-	000100-42-5
15	2,4-HEXADIENAL	1.26±0.12a	-	-	-	-	-	-	-	-	-	000142-83-6
16	Delta-Bisabolene	1.07±0.12a	-	-	-	0.33±0.21b	-	-	-	-	-	000451-55-8
17	Humulene	0.22±0.10b	-	-	0.76±0.02a	0.20±0.06b	-	-	-	-	0.28±0.02b	006753-98-6
18	Terpinolen	0.05±0.03a	-	-	-	-	-	-	-	-	-	000586-62-9
19	Gamma-Selinene	0.49±0.02a	-	0.45±0.09a	-	-	-	-	-	-	-	000515-17-3
20	Cis-Ocimene	2.87±0.06a	-	-	-	-	-	-	-	-	-	003338-55-4
21	Curcumene	0.19±0.05a	-	-	-	-	-	-	-	-	-	000644-30-4
22	P-Menthatriene	0.76±0.13a	-	-	-	0.17±0.05b	-	-	0.24±0.65b	-	-	018368-95-1
23	Neophytadiene	2.64±0.03b	-	1.36±0.03c	-	3.46±0.20a	-	1.89±0.69c	-	2.71±0.33b	-	000504-96-1
24	3-Thujene	-	0.29±0.07b	-	0.44±0.09a	-	-	-	-	-	0.18±0.06b	002867-05-2
25	Camphene	-	0.51±0.18ab	0.18±0.05c	0.54±0.25a	-	-	-	-	-	0.22±0.06bc	000079-92-5
26	Terpilene	-	0.68±0.10a	-	-	-	-	-	-	-	0.51±0.11	000099-86-5
27	beta-Ocimene	-	1.23±0.23a	0.62±0.08c	1.12±0.01a	-	0.96±0.17ab	0.69±0.31bc	-	-	0.44±0.03c	013877-91-3
28	1,5,9,9-Tetramethyl-1,4,7-Cycloundecatriene	-	1.08±0.30a	-	-	-	-	-	-	-	-	1000062-61-9
29	2,4(10)-Thujadiene	-	-	0.21±0.01a	0.94±0.15a	-	-	-	-	-	-	036262-09-6
30	Beta-Selinene	-	-	3.45±0.20b	1.53±0.26d	4.95±0.07a	0.52±0.04e	3.48±0.18b	-	2.54±0.43	-	017066-67-0
31	1-Phenyl-2-Butene	-	-	0.20±0.03a	-	-	-	-	-	-	-	001560-06-1
32	1,5,9,9-Tetramethyl-1,4,7-Cycloundecatriene	-	-	0.32±0.11a	-	-	-	0.22±0.11a	0.28±0.16a	-	-	1000062-61-9
33	Delta-Guaiene; .Alpha.-Bulnesene	-	-	-	0.2420±0.0291a	-	-	-	-	-	-	003691-11-0
34	3,4-Dimethyl-2,4,6-Octatriene	-	-	-	0.3248±0.0826a	-	-	-	-	-	-	057396-75-5
35	2-Carene	-	-	-	0.1740±0.5151a	-	-	-	-	-	-	000554-61-0
36	4-Carene	-	-	-	0.7582±0.1001a	0.54±0.05b	-	-	-	-	-	029050-33-7
37	(+)-Alpha-Pinene	-	-	-	1.9073±0.4917a	-	-	-	-	-	-	007785-70-8
38	3,8-P-Menthadiene	-	-	-	-	-	0.20±0.04a	-	-	-	-	000586-67-4
39	1,2,3,4-Tetramethylfulvene	-	-	-	-	-	0.43±0.15a	-	-	-	-	076089-59-3
40	.Alpha.-Selinene	-	-	-	-	-	0.52±0.04a	-	-	0.22±0.05a	-	000473-13-2
41	4(10)-Thujene	-	-	-	-	1.24±0.04b	-	-	-	0.30±0.03c	1.57±0.14a	003387-41-5
42	Cis-Beta-Ocimene	-	-	-	-	1.26±0.21c	-	-	0.24±0.13d	2.26±0.22b	5.31±0.58a	003338-55-4
43	beta-Pinene	-	-	-	-	0.76±0.22a	-	0.06±0.22b	-	-	-	000127-91-3
44	Isoterpinolene	-	-	-	-	-	0.19±0.04a	-	-	-	-	000586-63-0
45	1,4-Hexadiene	-	-	-	-	-	-	0.25±0.01a	-	-	-	000592-45-0
46	1,4-Hexadiene, 4-methyl-	-	-	-	-	-	-	0.04±0.04a	-	-	-	001116-90-1
47	Cedrene	-	-	-	-	-	-	0.18±0.02a	-	-	-	000469-61-4
48	2-Isopropenyl-4a,8-dimethyl-1,2,3,4,4a,5,6,7-octahydronaphthalene	-	-	-	-	-	-	0.39±0.11a	-	0.33±0.03a	-	1000192-43-5
49	Santolina triene	-	-	-	-	-	-	-	0.19±0.07a	-	-	002153-66-4
50	A-Pinene	-	-	-	-	-	-	-	0.74±0.30a	-	-	007785-26-4
51	Alpha-Ocimene	-	-	-	-	-	-	-	-	0.19±0.05a	-	000502-99-8
52	Cyclooctadiene	-	-	-	-	-	-	-	-	-	0.43±0.15a	003806-59-5
53	D-Amorphene	-	-	-	-	-	-	-	-	-	0.15±0.02a	000483-76-1
54	Terpinolen	-	-	-	-	-	-	-	-	-	0.85±0.09a	000586-62-9
55	Alloocimene	-	-	-	-	-	-	-	-	-	0.54±0.18a	000673-84-7
56	1,2-Dimethyl-3-Vinyl-1,4-Cyclohexadiene	-	0.61±0.09a	-	-	-	-	-	-	-	-	062338-57-2
57	Dispiro[2.0.2.5]undecane, 8-methylene-	-	-	-	-	-	0.16±0.03a	-	-	-	-	051567-09-0
58	Cyclopentane, 1,3-bis(methylene)-	-	-	-	-	-	-	-	-	-	0.73±0.08a	059219-48-6
59	1,4-Cyclohexadiene, 3-ethenyl-1,2-dimethyl-	-	-	-	-	-	-	-	-	-	0.74±0.15a	062338-57-2
60	6-Methylenebicyclo[3.1.0]Hexane	-	-	-	-	-	-	1.40±0.13a	-	0.92±0.03b	0.85±0.14b	054211-16-4
	Total	179.19	219.41	92.67	315.09	130.06	90.14	80.95	69.41	146.75	305.68
	Alcohols
1	Linalool	0.26±0.03a	0.63±0.46a	0.20±0.08a	0.56±0.13a	-	-	-	0.66±0.21a	-	-	000078-70-6
2	Phytol	0.28±0.05a	-	-	-	-	-	-	-	-	-	000150-86-7
3	Trans-P-Mentha-2,8-Dien-1-Ol	1.57±0.31a	-	-	-	-	-	-	-	-	-	007212-40-0
4	1-Octen-3-ol	0.25±0.02a	-	0.41±0.02a	-	-	-	-	-	-	-	003391-86-4
5	Cis-(-)-Carveol	0.66±0.18a	-	0.34±0.18b	-	-	-	-	-	-	-	001197-06-4
6	Ethanol	-	0.47±0.08a	-	-	-	-	-	0.06±0.04a	-	-	000064-17-5
7	Terpinen-4-ol	-	0.26±0.04a	-	-	-	-	-	-	-	-	000562-74-3
8	cis-Pinen-3-ol	-	1.64±0.50a	-	-	-	-	-	-	-	-	1000292-85-2
9	Exo-2-Hydroxycineole	-	-	-	-	-	-	-	-	-	-	018679-48-6
10	2-Ethylhexanol	-	-	-	-	-	-	-	-	-	-	000104-76-7
11	cis-7-Tetradecen-1-ol	-	-	-	-	-	-	-	-	-	-	040642-43-1
12	2-Caren-4-ol	-	-	-	0.25±0.04a	-	-	0.34±0.08a	-	0.34±0.141a	-	006617-35-2
13	(-)-4-Terpineol	-	-	-	-	0.12±0.01a	-	-	-	-	-	020126-76-5
14	2-Ethoxy-Pyridine	-	-	-	-	0.21±0.05a	-	-	-	-	-	014529-53-4
15	2-Dodecanol	-	-	-	-	-	0.77±0.11a	-	-	-	-	010203-28-8
16	Cis-3-Hexen-1-Ol	-	-	-	-	-	-	0.20±0.07a	-	4.11±0.13a	-	000928-96-1
17	cis-p-Mentha-2,8-dien-1-ol	-	-	-	-	-	-	0.27±0.10a	-	-	-	003886-78-0
18	2-Methyl-1-phenyl-1-pentanol	-	-	-	-	-	-	-	-	1.07±0.17a	-	073177-67-0
19	2,5-Norbornadien-7-Ol	-	-	-	-	-	-	-	-	0.23±0.10a	-	000822-80-0
20	4-Nitro-2,6-Xylenol	-	0.33±0.13a	-	-	-	-	-	-	-	-	002423-71-4
21	2-Propylphenylbutyl Ether	-	-	-	13.61±0.50a	-	-	-	-	-	-	1000395-18-5
	Total	3.02	3.33	0.95	14.42	0.33	0.77	0.81	0.72	5.75	0
	Polymeric aldehyde
1	2-Hexenal,-(E)-	51.70±0.88b	-	14.19±2.21d	-	45.28±4.75c	-	31.35±2.89e	0.19±0.05f	85.18±3.89a	1.00±0.19f	006728-26-3
2	(2E,4E)-Hepta-2,4-Dienal	0.82±0.48a	-	-	-	-	-	-	-	-	-	004313-03-5
3	Decanal	0.23±0.11a	-	-	-	0.17±0.03a	-	0.23±0.05a	-	-	0.27±0.03a	000112-31-2
4	Hexanal	9.66±0.34a	-	-	-	-	-	-	-	8.80±0.49b	0.84±0.18b	000066-25-1
5	3-p-Menthen-7-al	-	-	0.77±0.19a	-	-	-	-	-	0.72±0.08b	-	027841-22-1
6	Nonanal	-	-	-	0.40±0.03a	-	-	-	0.24±0.02a	-	-	000124-19-6
7	Hexa-2,4-Dienal	-	-	-	-	0.06±0.06b	-	0.11±0.10b	-	1.04±0.32a	-	000142-83-6
8	Myrtenal	-	-	-	-	1.27±0.02a	-	-	-	-	-	000564-94-3
9	2,4-Heptadienal, (E,E)-	-	-	-	-	0.45±0.10b	-	0.51±0.27b	-	1.42±0.09a	-	004313-03-5
10	Beta-Cyclocitral	-	-	-	-	-	-	-	-	0.34±0.04a	-	000432-25-7
	Total	62.41	0	14.96	0.4	47.23	0	32.2	0.43	97.5	2.11
	Aldehydes
1	Dihydrocarvone	0.43±0.16a	-	-	-	-	-	-	-	-	-	007764-50-3
2	2-Chloro-2,2',4'-Trimethylpropiophenone	-	-	3.71±0.34a	-	-	-	-	-	-	-	054965-53-6
3	Camphor	-	-	0.35±0.03a	-	-	-	-	-	-	-	000464-48-2
4	L-Dihydrocarvone	-	-	0.54±0.01a	-	-	-	0.45±0.16b	-	-	-	005948-04-9
5	4-Acetyl-1,4-Dimethyl-1-Cyclohexene	-	-	-	-	0.66±0.07a	-	-	-	-	-	043219-68-7
6	Seudenone	-	-	-	-	-	-	-	-	-	0.36±0.09a	001193-18-6
	Total	0.43	0	4.6	0	0.66	0	0.45	0	0	0.36
	Ester
1	Senkyunolide	20.40±0.95b	17.46±3.32bc	-	10.93±0.97d	26.75±3.67a	12.45±0.51d	24.24±0.92a	16.39±3.20c	10.87±0.46d	25.40±0.42a	063038-10-8
2	Butylphthalide	4.64±0.17b	6.43±0.43a	-	-	3.25±0.99cd	2.67±0.27d	4.63±0.25b	3.60±0.31c	3.44±0.19c	5.24±0.06b	006066-49-5
3	1-Octen-3-yl-acetate	0.81±0.04a	-	0.55±0.02a	-	-	-	0.74±0.47a	-	-	-	002442-10-6
4	Myrtenyl-3-methylvalerate	0.27±0.02a	-	-	-	-	-	-	-	-	-	1000414-24-5
5	Lyratol Acetate	0.19±0.05d	-	0.22±0.01d	0.64±0.04bc	-	-	1.10±0.25a	-	0.86±0.11ab	0.44±0.19cd	020384-05-8
6	Texanol	0.20±0.04a	-	-	-	-	-	-	-	-	-	000077-68-9
7	Acetic-acid,-2-ethylhexyl-ester	0.73±0.45a	-	-	-	-	-	-	-	-	-	000103-09-3
8	Verbenyl-angelate,-cis-	-	-	0.22±0.02a	-	-	-	-	-	-	-	1000383-56-3
9	Hexahydro-3-butylphthalide	-	-	0.61±0.06a	0.25±0.04c	-	-	0.31±0.03bc	-	0.34±0.14bc	0.44±0.04b	003553-34-2
10	Z-Butylidenephthalide	-	-	0.20±0.02a	0.13±0.010b	-	-	-	-	-	-	072917-31-8
11	2-Ethyl-1-Hexanol Acetate	-	-	0.33±0.03a	-	0.38±0.15a	-	0.28±0.02a	-	0.35±0.02a	-	000103-09-3
12	Bornyl acetate	-	-	-	0.36±0.08a	-	-	-	-	-	-	000076-49-3
13	Cis-3-Hexenyl Acetate	-	-	-	-	1.86±0.11a	-	-	-	0.69±0.23a	-	003681-71-8
14	Methyl 10,11-tetradecadienoate	-	-	-	-	-	-	0.25±0.03a	-	-	-	1000336-31-8
15	Methyl 10,12-pentacosadiynoate	-	-	-	-	-	-	-	-	-	0.18±0.13a	1000342-58-7
16	Isopentyl 3-Methylbutanoate	-	-	-	-	-	-	-	-	-	0.34±0.08a	000659-70-1
17	Bornyl-acetate	-	0.53±0.08a	-	-	-	-	-	-	-	-	000076-49-3
18	Neocnidilide	21.33±1.16d	9.26±0.77e	54.36±5.02a	32.54±2.32b	8.94±0.76e	4.14±0.13g	24.42±2.81cd	1.26±0.12g	27.73±0.92c	24.44±2.80cd	004567-33-3
19	Senkyunolide I	0.24±0.03a	-	-	-	-	-	-	-	-	-	000551-08-6
20	Cis-Carvyl Acetate	-	-	1.55±0.02a	1.57±0.29a	-	-	0.35±0.06b	-	0.26±0.03c	-	001205-42-1
21	Carvyl Acetate, (1S,5S)-	0.75±0.03a	-	-	-	-	-	-	-	-	-	007111-29-7
	Total	49.56	27.25	58.03	46.42	41.18	19.26	56.32	21.25	44.54	56.48
	Alkane
1	Nonane	0.15±0.10c	1.54±0.15a	0.31±0.08c	1.55±0.03a	-	0.79±0.19b	-	0.94±0.22b	-	0.84±0.12b	000111-84-2
2	Cyclotetrasiloxane,-octamethyl-	1.25±0.18b	1.44±0.02a	-	-	-	-	-	-	-	-	000556-67-2
3	Cyclomethicone 5	0.38±0.05cde	0.31±0.02cde	0.42±0.05cd	0.24±0.01de	0.45±0.12c	0.22±0.01e	0.45±0.10c	0.24±0.04de	1.66±0.28a	1.06±0.02b	000541-02-6
4	Cyclohexasiloxane,-dodecamethyl-	0.24±0.11e	0.54±0.120bc	0.86±0.03a	0.64±0.12bc	0.12±0.02e	0.28±0.06de	0.48±0.22cd	0.28±0.11de	0.75±0.09ab	0.58±0.06bc	000540-97-6
5	Cycloheptane	0.36±0.01a	-	-	-	-	-	-	-	-	-	000291-64-5
6	Cyclotrisiloxane,-hexamethyl-	0.17±0.05a	-	-	-	-	-	-	-	-	0.05±0.03a	000541-05-9
7	Alpha-Pinene Oxide	1.57±0.29a	-	-	-	-	-	-	-	-	-	001686-14-2
8	Dispiro[2.1.2.1]octane	-	0.24±0.05a	-	-	-	-	-	-	-	-	025399-32-0
9	Cyclomethicone 7	-	0.23±0.01bc	0.33±0.04b	0.23±0.05bc	-	0.15±0.03c	0.31±0.05bc	-	0.55±0.21a	-	000107-50-6
10	1-Chloro-5-Methylhexane	-	-	0.18±0.07b	-	-	-	0.24±0.12b	-	-	0.88±0.05a	033240-56-1
11	Cyclotetrasiloxane, octamethyl-	-	-	0.67±0.32cd	-	0.33±0.11d	0.51±0.20cd	0.35±0.14d	1.15±0.14b	0.83±0.03bc	1.60±0.22a	000556-67-2
12	Cyclohexane, methyl-	-	-	-	-	0.73±0.10	-	-	-	-	-	000108-87-2
13	2-Hexyne, 4-methyl-	-	-	-	-	0.23±0.05a	-	-	-	-	-	020198-49-6
14	4-(2-Acetylamino-1-(trimethylsilyloxy)ethyl)phenol, trimethylsilyl ether	-	-	-	-	-	-	0.22±0.04a	-	-	-	1000373-43-5
15	Cyclohexane, (2-methylpropyl)-	-	-	-	-	-	-	-	-	1.65±0.08a	-	001678-98-4
16	Tricyclo[2.2.1.0(2,6)]heptane	-	-	-	-	-	-	-	-	0.82±0.30a	-	000279-19-6
17	Tricyclo[4.3.1.0(2,5)]decane	-	0.53±0.01a	-	-	-	-	-	-	-	-	042210-02-6
18	Tetracyclo[3.3.1.1(1,8).0(2,4)]decane	-	-	-	-	-	-	-	0.19±0.07a	-	-	1000185-58-7
19	cis-3-Cyclopropyl-7-(2-methoxyethyl)norcarane	-	-	-	-	-	-	-	-	0.34±0.06a	-	1000223-15-9
	Total	4.12	4.83	2.77	2.66	1.86	1.95	2.05	2.8	6.6	5.01
	Aromatic compounds
1	Benzene,-1-ethyl-3,5-dimethyl-	6.74±0.38a	2.45±0.09b	-	-	-	-	-	-	-	-	000934-74-7
2	o-Cymene	0.14±0.09e	5.80±0.44c	5.32±0.05c	15.82±0.05a	5.81±0.48c	3.01±0.22d	-	-	-	7.72±0.65b	000527-84-4
3	Benzene,-2-ethyl-1,4-dimethyl-	0.44±0.17a	-	-	-	-	-	-	-	-	-	001758-88-9
4	Benzene,-2-ethyl-1,3-dimethyl-	0.35±0.04a	-	-	-	-	-	-	-	-	-	002870-04-4
5	Benzene,-1,2,4-trimethyl-	0.46±0.10a	-	-	-	-	-	-	-	-	-	000095-63-6
6	Benzene,-1,2-dichloro-4-methyl-	0.35±0.03a	-	-	-	-	-	-	-	-	-	000095-75-0
7	Benzene,-1-ethyl-4-methyl-	0.25±0.02a	-	-	-	-	-	-	-	-	-	000622-96-8
8	Benzene,-1-ethyl-2,3-dimethyl-	0.49±0.03a	-	-	-	-	-	-	-	-	-	000933-98-2
9	Benzene,-1,3-dimethyl-	0.48±0.19a	-	-	-	-	-	-	-	-	-	000108-38-3
10	Benzene,-1-ethyl-3-methyl-	0.56±0.03a	-	-	-	-	-	-	-	-	-	000620-14-4
11	Naphthalene	1.70±0.62a	-	1.07±0.05b	-	0.45±0.05c	-	0.39±0.10c	-	0.69±0.30bc	-	000091-20-3
12	Benzene,-1,3-dichloro-5-methyl-	0.95±0.04a	-	-	-	-	-	-	-	-	-	025186-47-4
13	Mesitylene	0.87±0.04a	-	-	-	-	-	-	-	-	-	000108-67-8
14	Naphthalene,-2-methyl-	2.32±0.45a	-	-	-	-	-	-	-	-	-	000091-57-6
15	Benzene, 1-ethyl-2,4-dimethyl-	-	-	0.14±0.03a	-	-	-	-	-	-	-	000874-41-9
16	Benzene, 1-ethyl-2-methyl-	-	-	0.34±0.04a	-	-	-	-	-	-	-	000611-14-3
17	Naphthalene, 2-methyl-	-	-	1.69±0.07a	-	0.36±0.03b	-	0.73±0.43b	-	1.35±0.22a	-	000091-57-6
18	Benzene, 2-ethyl-1,4-dimethyl-	-	-	0.27±0.01a	-	-	-	-	-	-	-	001758-88-9
19	Benzene, 1-methyl-3-(1-methylethyl)-	-	-	-	4.65±0.47a	-	-	-	0.27±0.09b	0.32±0.12b	-	000535-77-3
20	Benzene, 1,3-dichloro-	-	-	-	0.93±0.12a	-	-	-	-	-	-	000541-73-1
21	p-Xylene	-	-	-	0.21±0.10b	-	-	-	-	0.30±0.07a	-	000106-42-3
22	Benzene, 1,3-dimethyl-	-	-	-	0.62±0.09a	-	-	-	-	-	-	000108-38-3
23	3,4-Dimethoxytoluene	-	-	-	-	0.30±0.06a	-	-	-	-	-	000494-99-5
24	Benzene, 4-ethyl-1,2-dimethyl-	-	-	-	-	0.21±0.07a	-	-	-	-	-	000934-80-5
25	Naphthalene, 1-methyl-	-	-	-	-	0.57±0.10a	-	-	-	-	-	000090-12-0
26	Benzene, 1,2-dichloro-3-methyl-	-	-	-	-	0.48±0.09b	-	-	-	1.08±0.18a	-	032768-54-0
27	p-Cymene	-	-	-	-	-	-	1.13±0.14b	1.69±0.38b	3.05±0.86a	-	000099-87-6
28	Benzene, 1-ethyl-3,5-dimethyl-	-	-	-	-	-	-	7.69±0.50b	-	8.62±0.23a	-	000934-74-7
29	Benzene, 1-ethyl-2,3-dimethyl-	-	-	-	-	-	-	-	-	0.41±0.05a	-	000933-98-2
30	Benzene, 1-ethyl-3-methyl-	-	-	-	-	-	-	-	-	0.37±0.09a	-	000620-14-4
31	Benzene, tert-butyl-	-	-	-	-	-	-	-	-	-	0.47±0.10a	000098-06-6
32	Benzene,-1-methyl-3-(1-methylethyl)-	4.63±0.30a	-	-	-	-	-	-	-	-	-	000535-77-3
33	Biphenyl	0.51±0.08a	-	0.24±0.02c	-	-	-	0.38±0.03b	-	-	-	000092-52-4
34	Phenol,-2-methoxy-	-	0.25±0.01a	-	-	-	-	-	-	-	-	000090-05-1
	Total	16.1	8.5	9.07	22.23	8.18	3.01	10.32	1.96	16.19	8.19
	Heterocyclic compounds
1	Kessane	0.54±0.05f	5.85±0.13b	0.35±0.04f	6.27±0.43a	-	3.14±0.15c	-	2.20±0.40d	1.33±0.07e	-	003321-66-2
2	Beta-Dihydroagarofuran	0.57±0.02c	6.24±0.12a	0.36±0.05d	6.05±0.20a	-	-	-	-	1.51±0.06b	-	005956-09-2
3	(S)-(-)-Limonene Oxide	16.37±0.29a	-	-	-	-	-	-	-	-	-	004959-35-7
4	R-(+)-Limonene Oxide	-	-	15.66±0.23a	1.51±0.39d	-	-	5.12±0.11b	0.79±0.03e	3.10±0.16c	1.66±0.30d	004959-35-7
5	Myroxide	-	-	-	-	0.99±0.19a	-	-	-	-	-	028977-57-3
6	4-Epi-Cis-Dihydroagarofuran	-	-	-	-	-	3.39±0.38a	-	2.29±0.07a	-	-	765307-45-7
7	Alpha-Pinene Oxide	-	-	-	-	-	-	-	-	0.50±0.02a	0.38±0.09b	001686-14-2
8	Cyclohexene Oxide	-	-	-	-	-	-	0.56±0.17a	-	0.38±0.04b	-	000286-20-4
9	2,4-Dimethylbenzo[H]Quinoline	-	-	-	-	-	-	-	-	0.07±0.05a	-	000605-67-4
10	ETHYLTHIOPHENE	-	-	-	-	-	-	-	-	0.68±0.17a	-	000872-55-9
11	Cis-Myroxide	4.32±0.54a	-	-	-	-	-	-	-	-	-	033281-83-3
12	5-Cyclodecene, 1,2-epoxy-	-	-	0.25±0.02a	-	-	-	-	-	-	-	1000163-73-0
	Total	21.8	12.09	16.62	13.83	0.99	6.53	5.68	5.28	7.57	2.04
	Unknow
1	Pyrazolo[1,5-a]pyridine, 3,3a,4,7-tetrahydro-2,3,3-trimethyl-, (3aS)-	-	-	-	0.28±0.02a	-	-	-	-	-	-	1000221-84-5
2	Penta-2,4-dienamide, 2-cyano-3-methyl-5-dimethylamino-	-	-	-	-	-	0.17±0.04a	-	-	-	-	093271-62-6
3	5-Methyl-4H-Imidazole-4-Carboxylic Acid	-	-	-	-	-	-	0.25±0.02a	-	-	-	1000288-67-4
4	3-(4-N,N-Dimethylaminophenyl)propenoic acid, 2-(diethoxyphosphinyl)-, ethyl ester	-	-	-	-	-	-	-	-	0.24±0.03a	-	066564-08-7
5	2,6-Dimethyl-3,5,7-octatriene-2-ol, Z,Z-	-	-	-	-	-	-	-	-	0.36±0.07a	-	1000141-11-9
6	2-Benzo[1,3]dioxol-5-yl-8-methoxy-3-nitro-2H-chromene	-	-	-	-	-	-	-	-	-	0.43±0.08a	1000275-63-1
7	1H-Indene, 1-ethylideneoctahydro-7a-methyl-, (1E,3a.alpha.,7a.beta.)-	-	-	-	-	-	-	-	-	-	0.26±0.03a	056324-68-6
	Total	0	0	0	0.28	0	0.17	0.25	0	0.6	0.69
Note: The all detailed VOCs compounds were divided into 9 segments, including 8 VOCs varieties and unknown compounds. In the table, different VOCs contents were shown from five celery cultivars and different tissues of these cultivars (leaf and petiole), with all the data reversed two decimal fractions, and the significance was calculated in the same compounds of celery cultivars and tissues (p<0…
